# Supplementary material for: ﻿Three new species of Teunia (Cryptococcaceae, Tremellales) identified through phenotypic and phylogenetic analyses
Source: MycoKeys. 2024 May 15;105:139–53. doi: 10.3897/mycokeys.105.120534 (PMC11112159; doi:10.3897/mycokeys.105.120534)
Supplement: XML Treatment for Teunia qingyuanensis [file mycokeys.105.120534-treatment2.xml]

<!DOCTYPE tp:taxon-treatment
  PUBLIC "-//TaxonX//DTD Taxonomic Treatment Publishing DTD v0 20100105//EN" "tax-treatment-NSO.dtd">
<tp:taxon-treatment xmlns:tp="http://www.plazi.org/taxpub"><tp:treatment-meta><kwd-group><label>Taxon classification</label><kwd>
                <named-content content-type="kingdom">Fungi</named-content>
              </kwd><kwd>
                <named-content content-type="order">Tremellales</named-content>
              </kwd><kwd>
                <named-content content-type="family">Cryptococcaceae</named-content>
              </kwd></kwd-group><mixed-citation publication-type="journal"><person-group><name><surname>Guo</surname><given-names>Qi-Chao</given-names></name><name><surname>Liu</surname><given-names>Shan</given-names></name><name><surname>Qiao</surname><given-names>Ya-Zhuo</given-names></name><name><surname>Hui</surname><given-names>Feng-Li</given-names></name></person-group><article-title>﻿Three new species of <italic><tp:taxon-name><tp:taxon-name-part taxon-name-part-type="genus" reg="Teunia">Teunia</tp:taxon-name-part></tp:taxon-name></italic> (<tp:taxon-name><tp:taxon-name-part taxon-name-part-type="family">Cryptococcaceae</tp:taxon-name-part></tp:taxon-name>, <tp:taxon-name><tp:taxon-name-part taxon-name-part-type="order">Tremellales</tp:taxon-name-part></tp:taxon-name>) identified through phenotypic and phylogenetic analyses</article-title><source>MycoKeys</source><day>15</day><month>05</month><year>2024</year><volume>105</volume><fpage>139</fpage><lpage>153</lpage><pub-id pub-id-type="doi">10.3897/mycokeys.105.120534</pub-id></mixed-citation></tp:treatment-meta><tp:nomenclature><label>﻿</label><tp:taxon-name>
              <object-id xmlns:xlink="http://www.w3.org/1999/xlink" content-type="arpha" xlink:type="simple">8F6ACFCF-5175-57CF-B1CD-F6FA96CA0432</object-id>
              <tp:taxon-name-part taxon-name-part-type="genus" reg="Teunia">Teunia</tp:taxon-name-part>
              <tp:taxon-name-part taxon-name-part-type="species" reg="qingyuanensis">qingyuanensis</tp:taxon-name-part>
              <object-id xmlns:xlink="http://www.w3.org/1999/xlink" content-type="mycobank" xlink:type="simple"> 852102</object-id>
            </tp:taxon-name><tp:taxon-authority>Y.Z. Qiao &amp; F.L. Hui</tp:taxon-authority><tp:taxon-status xmlns:xlink="http://www.w3.org/1999/xlink" xlink:type="simple">sp. nov.</tp:taxon-status><xref ref-type="fig" rid="F3">Fig. 3B</xref></tp:nomenclature><tp:treatment-sec sec-type="etymology" id="SECID0EVWBG"><title>Etymology.</title><p>Referring to the locality, Qingyuan Mountain, where the type strain was collected.</p></tp:treatment-sec><tp:treatment-sec sec-type="Typus" id="SECID0E1WBG"><title>Typus.</title><p>China. Fujian Prov. Quanzhou City, Qingyuan Mountain; in rotting wood; Mar 2022; W.T.Hu &amp; S.B.Chu; NYNU 22475 (holotype GDMCC 2.294<sup>T</sup>, culture ex-type PYCC 9929; GenBank Nos: <ext-link xmlns:xlink="http://www.w3.org/1999/xlink" xlink:href="OP269841" ext-link-type="gen" xlink:type="simple">OP269841</ext-link>, <ext-link xmlns:xlink="http://www.w3.org/1999/xlink" xlink:href="OP269842" ext-link-type="gen" xlink:type="simple">OP269842</ext-link>, <ext-link xmlns:xlink="http://www.w3.org/1999/xlink" xlink:href="PP236728" ext-link-type="gen" xlink:type="simple">PP236728</ext-link>).</p></tp:treatment-sec><tp:treatment-sec sec-type="description" id="SECID0ERXBG"><title>Description.</title><p>On <abbrev xmlns:xlink="http://www.w3.org/1999/xlink" xlink:title="yeast extract-malt extract agar" id="ABBRID0EXXBG" xlink:type="simple">YM</abbrev> agar after seven days at 20 °C, the streak culture was cream, mucoid and smooth, with an entire margin. After seven days in <abbrev xmlns:xlink="http://www.w3.org/1999/xlink" xlink:title="yeast extract-malt extract agar" id="ABBRID0E2XBG" xlink:type="simple">YM</abbrev> broth at 20 °C, single cells were ovoid to ellipsoidal, 3–7 × 4–7.5 μm, budding polar. After one month at 20 °C, sediment was present. In Dalmau plate culture on <abbrev xmlns:xlink="http://www.w3.org/1999/xlink" xlink:title="corn meal agar" id="ABBRID0E6XBG" xlink:type="simple">CMA</abbrev>, no hyphae or pseudohyphae were formed. Sexual structures were not observed on <abbrev xmlns:xlink="http://www.w3.org/1999/xlink" xlink:title="potato dextrose agar" id="ABBRID0EDYBG" xlink:type="simple">PDA</abbrev>, <abbrev xmlns:xlink="http://www.w3.org/1999/xlink" xlink:title="corn meal agar" id="ABBRID0EHYBG" xlink:type="simple">CMA</abbrev> or V8 agar. Glucose fermentation was absent. Glucose, inulin, sucrose, raffinose, melibiose, galactose, lactose, trehalose, maltose, melezitose, cellobiose, salicin, L-sorbose (weak), L-rhamnose, D-xylose, L-arabinose, D-arabinose, 5-keto-D-gluconate, D-ribose, ethanol, glycerol, ribitol, galactitol, D-mannitol, D-glucitol, myo-inositol, DL-lactate, succinate, D-gluconate, 2-keto-D-gluconate, D-glucuronate, and glucono-1,5-lactone were assimilated as carbon sources; methanol, erythritol, and D-glucosamine were not assimilated. Ethylamine and L-lysine were assimilated as nitrogen sources; nitrate, nitrite, and cadaverine were not assimilated. Maximum growth temperature was 30 °C. Growth in vitamin-free medium was positive. Growth on 50% (w/w) glucose-yeast extract agar was negative. Starch-like substances were not produced. Urease activity and Diazonium Blue B reaction were positive.</p></tp:treatment-sec><tp:treatment-sec sec-type="notes" id="SECID0ELYBG"><title>Note.</title><p>In the molecular analysis (Fig. <xref ref-type="fig" rid="F2">2</xref>), <italic><tp:taxon-name><tp:taxon-name-part taxon-name-part-type="genus" reg="Teunia">T.</tp:taxon-name-part><tp:taxon-name-part taxon-name-part-type="species" reg="qingyuanensis">qingyuanensis</tp:taxon-name-part></tp:taxon-name></italic> sp. nov. formed a distinct clade together with <italic><tp:taxon-name><tp:taxon-name-part taxon-name-part-type="genus" reg="Teunia">T.</tp:taxon-name-part><tp:taxon-name-part taxon-name-part-type="species" reg="cuniculi">cuniculi</tp:taxon-name-part></tp:taxon-name></italic>. They can be differentiated by the ability of <italic><tp:taxon-name><tp:taxon-name-part taxon-name-part-type="genus" reg="Teunia">T.</tp:taxon-name-part><tp:taxon-name-part taxon-name-part-type="species" reg="qingyuanensis">qingyuanensis</tp:taxon-name-part></tp:taxon-name></italic> sp. nov. to grow in vitamin-free medium and to assimilate raffinose, melibiose, and DL-Lactate.</p></tp:treatment-sec><tp:treatment-sec><!--Section generated to contain objects referenced in tp:taxon-treatment.--><fig id="F3" position="float" orientation="portrait"><object-id xmlns:xlink="http://www.w3.org/1999/xlink" content-type="doi" xlink:type="simple">10.3897/mycokeys.105.120534.figure3</object-id><object-id xmlns:xlink="http://www.w3.org/1999/xlink" content-type="arpha" xlink:type="simple">CB856F64-FB91-5AF6-A425-EF2D13BFC97D</object-id><label>Figure 3.</label><caption><p>Vegetative cells of <bold>A</bold><italic><tp:taxon-name><tp:taxon-name-part taxon-name-part-type="genus" reg="Teunia">T.</tp:taxon-name-part><tp:taxon-name-part taxon-name-part-type="species" reg="acericola">acericola</tp:taxon-name-part></tp:taxon-name></italic> sp. nov. NYNU 2111141<sup>T</sup><bold>B</bold><italic><tp:taxon-name><tp:taxon-name-part taxon-name-part-type="genus" reg="Teunia">T.</tp:taxon-name-part><tp:taxon-name-part taxon-name-part-type="species" reg="qingyuanensis">qingyuanensis</tp:taxon-name-part></tp:taxon-name></italic> sp. nov. NYNU 22475<sup>T</sup> and <bold>C</bold><italic><tp:taxon-name><tp:taxon-name-part taxon-name-part-type="genus" reg="Teunia">T.</tp:taxon-name-part><tp:taxon-name-part taxon-name-part-type="species" reg="mussaendrae">mussaendrae</tp:taxon-name-part></tp:taxon-name></italic> sp. nov. NYNU 23232<sup>T</sup>, following 7 days of growth in <abbrev xmlns:xlink="http://www.w3.org/1999/xlink" xlink:title="yeast extract-malt extract agar" id="ABBRID0EVQBG" xlink:type="simple">YM</abbrev> broth at 20 °C. Scale bars: 10 μm.</p></caption><graphic xmlns:xlink="http://www.w3.org/1999/xlink" xlink:href="mycokeys-105-139-g003.jpg" position="float" orientation="portrait" xlink:type="simple" id="oo_1049625.jpg"><uri content-type="original_file" xlink:type="simple">https://binary.pensoft.net/fig/1049625</uri></graphic></fig><fig id="F2" position="float" orientation="portrait"><object-id xmlns:xlink="http://www.w3.org/1999/xlink" content-type="doi" xlink:type="simple">10.3897/mycokeys.105.120534.figure2</object-id><object-id xmlns:xlink="http://www.w3.org/1999/xlink" content-type="arpha" xlink:type="simple">BD3B953B-67E5-5989-9E5B-336914FB85B8</object-id><label>Figure 2.</label><caption><p>Maximum likelihood phylogenetic tree of <italic><tp:taxon-name><tp:taxon-name-part taxon-name-part-type="genus" reg="Teunia">Teunia</tp:taxon-name-part></tp:taxon-name></italic> generated from the combined ITS, LSU, and RPB1 sequence data. The tree is rooted with <italic><tp:taxon-name><tp:taxon-name-part taxon-name-part-type="genus" reg="Cryptococcus">Cryptococcus</tp:taxon-name-part><tp:taxon-name-part taxon-name-part-type="species" reg="amylolentus">amylolentus</tp:taxon-name-part></tp:taxon-name></italic> CBS 6039<sup>T</sup> and <italic><tp:taxon-name><tp:taxon-name-part taxon-name-part-type="genus" reg="Cryptococcus">Cryptococcus</tp:taxon-name-part><tp:taxon-name-part taxon-name-part-type="species" reg="neoformans">neoformans</tp:taxon-name-part></tp:taxon-name></italic> CBS 8710<sup>T</sup>. Bootstrap values (<abbrev xmlns:xlink="http://www.w3.org/1999/xlink" xlink:title="ML bootstrap values" id="ABBRID0EQDBG" xlink:type="simple">MLBS</abbrev> ≥ 50% and <abbrev xmlns:xlink="http://www.w3.org/1999/xlink" xlink:title="Bayesian posterior probabilities" id="ABBRID0EUDBG" xlink:type="simple">BPP</abbrev> ≥ 0.95) are displayed near branches. Type strain sequences are marked with (T).</p></caption><graphic xmlns:xlink="http://www.w3.org/1999/xlink" xlink:href="mycokeys-105-139-g002.jpg" position="float" orientation="portrait" xlink:type="simple" id="oo_1049624.jpg"><uri content-type="original_file" xlink:type="simple">https://binary.pensoft.net/fig/1049624</uri></graphic></fig></tp:treatment-sec></tp:taxon-treatment>
