# Supplementary material for: ﻿Three new species of Teunia (Cryptococcaceae, Tremellales) identified through phenotypic and phylogenetic analyses
Source: MycoKeys. 2024 May 15;105:139–53. doi: 10.3897/mycokeys.105.120534 (PMC11112159; doi:10.3897/mycokeys.105.120534)
Supplement: XML Treatment for Teunia mussaendrae [file mycokeys.105.120534-treatment3.xml]

<!DOCTYPE tp:taxon-treatment
  PUBLIC "-//TaxonX//DTD Taxonomic Treatment Publishing DTD v0 20100105//EN" "tax-treatment-NSO.dtd">
<tp:taxon-treatment xmlns:tp="http://www.plazi.org/taxpub"><tp:treatment-meta><kwd-group><label>Taxon classification</label><kwd>
                <named-content content-type="kingdom">Fungi</named-content>
              </kwd><kwd>
                <named-content content-type="order">Tremellales</named-content>
              </kwd><kwd>
                <named-content content-type="family">Cryptococcaceae</named-content>
              </kwd></kwd-group><mixed-citation publication-type="journal"><person-group><name><surname>Guo</surname><given-names>Qi-Chao</given-names></name><name><surname>Liu</surname><given-names>Shan</given-names></name><name><surname>Qiao</surname><given-names>Ya-Zhuo</given-names></name><name><surname>Hui</surname><given-names>Feng-Li</given-names></name></person-group><article-title>﻿Three new species of <italic><tp:taxon-name><tp:taxon-name-part taxon-name-part-type="genus" reg="Teunia">Teunia</tp:taxon-name-part></tp:taxon-name></italic> (<tp:taxon-name><tp:taxon-name-part taxon-name-part-type="family">Cryptococcaceae</tp:taxon-name-part></tp:taxon-name>, <tp:taxon-name><tp:taxon-name-part taxon-name-part-type="order">Tremellales</tp:taxon-name-part></tp:taxon-name>) identified through phenotypic and phylogenetic analyses</article-title><source>MycoKeys</source><day>15</day><month>05</month><year>2024</year><volume>105</volume><fpage>139</fpage><lpage>153</lpage><pub-id pub-id-type="doi">10.3897/mycokeys.105.120534</pub-id></mixed-citation></tp:treatment-meta><tp:nomenclature><label>﻿</label><tp:taxon-name>
              <object-id xmlns:xlink="http://www.w3.org/1999/xlink" content-type="arpha" xlink:type="simple">6DAACF92-F702-5E2B-942B-35314CD9385C</object-id>
              <tp:taxon-name-part taxon-name-part-type="genus" reg="Teunia">Teunia</tp:taxon-name-part>
              <tp:taxon-name-part taxon-name-part-type="species" reg="mussaendrae">mussaendrae</tp:taxon-name-part>
              <object-id xmlns:xlink="http://www.w3.org/1999/xlink" content-type="mycobank" xlink:type="simple"> 852103</object-id>
            </tp:taxon-name><tp:taxon-authority>Y.Z. Qiao &amp; F.L. Hui</tp:taxon-authority><tp:taxon-status xmlns:xlink="http://www.w3.org/1999/xlink" xlink:type="simple">sp. nov.</tp:taxon-status><xref ref-type="fig" rid="F3">Fig. 3C</xref></tp:nomenclature><tp:treatment-sec sec-type="etymology" id="SECID0EE2BG"><title>Etymology.</title><p>Referring to <italic><tp:taxon-name><tp:taxon-name-part taxon-name-part-type="genus" reg="Mussaenda">Mussaenda</tp:taxon-name-part></tp:taxon-name></italic>, the genus of the plant where the type strain was isolated.</p></tp:treatment-sec><tp:treatment-sec sec-type="Typus" id="SECID0ER2BG"><title>Typus.</title><p>China. Guizhou Prov. Pingtang Co., Sifangjing Vil.; in the phylloplane of <italic><tp:taxon-name><tp:taxon-name-part taxon-name-part-type="genus" reg="Mussaenda">Mussaenda</tp:taxon-name-part><tp:taxon-name-part taxon-name-part-type="species" reg="pubescens">pubescens</tp:taxon-name-part></tp:taxon-name></italic>; Feb 2023; D.Lu; NYNU 23232 (holotype CICC 33594<sup>T</sup>, culture ex-type PYCC 9974; GenBank Nos <ext-link xmlns:xlink="http://www.w3.org/1999/xlink" xlink:href="OQ851888" ext-link-type="gen" xlink:type="simple">OQ851888</ext-link>, <ext-link xmlns:xlink="http://www.w3.org/1999/xlink" xlink:href="OQ851887" ext-link-type="gen" xlink:type="simple">OQ851887</ext-link>, <ext-link xmlns:xlink="http://www.w3.org/1999/xlink" xlink:href="PP236729" ext-link-type="gen" xlink:type="simple">PP236729</ext-link>).</p></tp:treatment-sec><tp:treatment-sec sec-type="description" id="SECID0ET3BG"><title>Description.</title><p>On <abbrev xmlns:xlink="http://www.w3.org/1999/xlink" xlink:title="yeast extract-malt extract agar" id="ABBRID0EZ3BG" xlink:type="simple">YM</abbrev> agar after seven days at 20 °C, the streak culture was yellowish-cream, mucoid and smooth, entire margin. After seven days in <abbrev xmlns:xlink="http://www.w3.org/1999/xlink" xlink:title="yeast extract-malt extract agar" id="ABBRID0E43BG" xlink:type="simple">YM</abbrev> broth at 20 °C, cells isolated were globose to ovoid, 3.5–5 × 4.5–6 μm, budding polar. After one month at 20 °C, a ring and sediment was present. In Dalmau plate culture on <abbrev xmlns:xlink="http://www.w3.org/1999/xlink" xlink:title="corn meal agar" id="ABBRID0EB4BG" xlink:type="simple">CMA</abbrev>, no hyphae or pseudohyphae were formed. Sexual structures were not observed in any of the strains or when strains were paired on <abbrev xmlns:xlink="http://www.w3.org/1999/xlink" xlink:title="potato dextrose agar" id="ABBRID0EF4BG" xlink:type="simple">PDA</abbrev>, <abbrev xmlns:xlink="http://www.w3.org/1999/xlink" xlink:title="corn meal agar" id="ABBRID0EJ4BG" xlink:type="simple">CMA</abbrev> or V8 agar. Glucose fermentation was absent. Glucose, inulin, sucrose, galactose, lactose, trehalose, maltose, melezitose, cellobiose, salicin, L-sorbose, L-rhamnose, D-xylose, L-arabinose, D-arabinose, 5-keto-D-gluconate, D-ribose, ethanol (weak), glycerol (weak), ribitol, galactitol, D-mannitol, D-glucitol, myo-inositol, DL-lactate, succinate, D-gluconate, D-glucosamine (weak), 2-keto-D-gluconate, D-glucuronate, and glucono-1,5-lactone were assimilated as carbon sources; raffinose, melibiose, methanol, erythritol, and N-acetyl-D-glucosamine were not assimilated. Ethylamine (delayed), L-lysine, and cadaverine (delayed) were assimilated as nitrogen sources; nitrate and nitrite were not assimilated. Maximum growth temperature was 25 °C. Starch-like substances were not produced. Urease activity and Diazonium Blue B reaction were positive.</p></tp:treatment-sec><tp:treatment-sec sec-type="Additional strain examined" id="SECID0EN4BG"><title>Additional strain examined.</title><p>China. Guizhou Prov. Pingtang Co., Sifangjing Vil.; in the phylloplane of <italic><tp:taxon-name><tp:taxon-name-part taxon-name-part-type="genus" reg="Viburnum">Viburnum</tp:taxon-name-part></tp:taxon-name></italic> sp.; Feb 2023; D.Lu; NYNU 23257 (GenBank Nos: <ext-link xmlns:xlink="http://www.w3.org/1999/xlink" xlink:href="PP239074" ext-link-type="gen" xlink:type="simple">PP239074</ext-link>, <ext-link xmlns:xlink="http://www.w3.org/1999/xlink" xlink:href="PP239072" ext-link-type="gen" xlink:type="simple">PP239072</ext-link>, <ext-link xmlns:xlink="http://www.w3.org/1999/xlink" xlink:href="PP236730" ext-link-type="gen" xlink:type="simple">PP236730</ext-link>).</p></tp:treatment-sec><tp:treatment-sec sec-type="notes" id="SECID0EJ5BG"><title>Note.</title><p>Based on the D1/D2 sequences, <italic><tp:taxon-name><tp:taxon-name-part taxon-name-part-type="genus" reg="Teunia">T.</tp:taxon-name-part><tp:taxon-name-part taxon-name-part-type="species" reg="mussaendrae">mussaendrae</tp:taxon-name-part></tp:taxon-name></italic> sp. nov. was most closely related to <italic><tp:taxon-name><tp:taxon-name-part taxon-name-part-type="genus" reg="Teunia">T.</tp:taxon-name-part><tp:taxon-name-part taxon-name-part-type="species" reg="globosa">globosa</tp:taxon-name-part></tp:taxon-name></italic>. It can be differentiated from <italic><tp:taxon-name><tp:taxon-name-part taxon-name-part-type="genus" reg="Teunia">T.</tp:taxon-name-part><tp:taxon-name-part taxon-name-part-type="species" reg="globosa">globosa</tp:taxon-name-part></tp:taxon-name></italic> by the ability to assimilate L-sorbose, L-arabinose, D-arabinose, ribitol, galactitol, D-glucitol, and D-gluconate. Additionally, <italic><tp:taxon-name><tp:taxon-name-part taxon-name-part-type="genus" reg="Teunia">T.</tp:taxon-name-part><tp:taxon-name-part taxon-name-part-type="species" reg="mussaendrae">mussaendrae</tp:taxon-name-part></tp:taxon-name></italic> sp. nov. can grow in vitamin-free medium at 25 °C, while <italic><tp:taxon-name><tp:taxon-name-part taxon-name-part-type="genus" reg="Teunia">T.</tp:taxon-name-part><tp:taxon-name-part taxon-name-part-type="species" reg="globosa">globosa</tp:taxon-name-part></tp:taxon-name></italic> cannot.</p></tp:treatment-sec><tp:treatment-sec><!--Section generated to contain objects referenced in tp:taxon-treatment.--><fig id="F3" position="float" orientation="portrait"><object-id xmlns:xlink="http://www.w3.org/1999/xlink" content-type="doi" xlink:type="simple">10.3897/mycokeys.105.120534.figure3</object-id><object-id xmlns:xlink="http://www.w3.org/1999/xlink" content-type="arpha" xlink:type="simple">CB856F64-FB91-5AF6-A425-EF2D13BFC97D</object-id><label>Figure 3.</label><caption><p>Vegetative cells of <bold>A</bold><italic><tp:taxon-name><tp:taxon-name-part taxon-name-part-type="genus" reg="Teunia">T.</tp:taxon-name-part><tp:taxon-name-part taxon-name-part-type="species" reg="acericola">acericola</tp:taxon-name-part></tp:taxon-name></italic> sp. nov. NYNU 2111141<sup>T</sup><bold>B</bold><italic><tp:taxon-name><tp:taxon-name-part taxon-name-part-type="genus" reg="Teunia">T.</tp:taxon-name-part><tp:taxon-name-part taxon-name-part-type="species" reg="qingyuanensis">qingyuanensis</tp:taxon-name-part></tp:taxon-name></italic> sp. nov. NYNU 22475<sup>T</sup> and <bold>C</bold><italic><tp:taxon-name><tp:taxon-name-part taxon-name-part-type="genus" reg="Teunia">T.</tp:taxon-name-part><tp:taxon-name-part taxon-name-part-type="species" reg="mussaendrae">mussaendrae</tp:taxon-name-part></tp:taxon-name></italic> sp. nov. NYNU 23232<sup>T</sup>, following 7 days of growth in <abbrev xmlns:xlink="http://www.w3.org/1999/xlink" xlink:title="yeast extract-malt extract agar" id="ABBRID0EVQBG" xlink:type="simple">YM</abbrev> broth at 20 °C. Scale bars: 10 μm.</p></caption><graphic xmlns:xlink="http://www.w3.org/1999/xlink" xlink:href="mycokeys-105-139-g003.jpg" position="float" orientation="portrait" xlink:type="simple" id="oo_1049625.jpg"><uri content-type="original_file" xlink:type="simple">https://binary.pensoft.net/fig/1049625</uri></graphic></fig></tp:treatment-sec></tp:taxon-treatment>
